# Supplementary material for: Integrated Approach of Life Cycle Assessment and Experimental Design in the Study of a Model Organic Reaction: New Perspectives in Renewable Vanillin-Derived Chemicals
Source: Molecules. 2024 May 3;29(9):2132. doi: 10.3390/molecules29092132 (PMC11085093; doi:10.3390/molecules29092132)
Supplement: Supplementary file 1 [file molecules-29-02132-s001.zip]

Archive with 1 entries (1 files):
- molecules-2965215-supplementary.pdf
